# Supplementary material for: Sphingosine-1-Phosphate Recruits Macrophages and Microglia and Induces a Pro-Tumorigenic Phenotype That Favors Glioma Progression
Source: Cancers (Basel). 2023 Jan 12;15(2):479. doi: 10.3390/cancers15020479 (PMC9856301; doi:10.3390/cancers15020479)
Supplement: Supplementary file 1 [file cancers-15-00479-s001.zip]

Archive with 1 entries (1 files):
- cancers-2100484-supplementary.pdf
